# Supplementary material for: Ten novel insertion/deletion variants in MECP2 identified in Japanese patients with Rett syndrome
Source: Hum Genome Var. 2019 Oct 18;6:48. doi: 10.1038/s41439-019-0078-2 (PMC6804785; doi:10.1038/s41439-019-0078-2)
Supplement: Supplementary file 1 — Supplementary Table 1 [file 41439_2019_78_MOESM1_ESM.xlsx]

## Sheet: Supplementary table 1
Supplementary Table 1. MECP2 pathogenic variants identified in this study
Family ID	Sex	Age (y*.m*)	Substituion		Note
			Nuclotide	Amino acid
119	F	2y7m	c.473C>T	p.Thr158Met	Amir RE et al. (1999)
134	F	2y6m	c.916C>T	p.Arg306Cys	Wan M et al. (1999)
171	F	11y2m	c.398G>T	p.Arg133Leu	De Bona C et al. (2000)
268	F	2y3m	c.502C>T	p.Arg168*	Wan M et al. (1999)
307	F	5y6m	c.473C>T	p.Thr158Met	Amir RE et al. (1999)
333	F	4y3m	c.763C>T	p.Arg255*	Amir RE et al. (1999)
360	F	1y11m	c.502C>T	p.Arg168*	Wan M et al. (1999)
400	F	2y1m	c.397C>T	p.Arg133Cys	Amir RE et al. (1999)
423	F	2y3m	c.502C>T	p.Arg168*	Wan M et al. (1999)
465	F	8y7m	c.455C>G	p.Pro152Arg	Cheadle JP et al. (2000)
473	F	6y1m	ｃ.667A>T	p.Lys223*	RettBASE
476	F	4y4m	c.310T>C	p.Trp104Arg	Bienvenu T et al. (2002)
481	F	3y1m	c.925C>T	p.Arg309Trp	Campos M Jr et al. (2007)
501	F	2y6m	c.502C>T	p.Arg168*	Wan M et al. (1999)
502	F	4y8m	c.473C>T	p.Thr158Met	Amir RE et al. (1999)
512	F	8y3m	c.916C>T	p.Arg306Cys	Wan M et al. (1999)
517	F	10y2m	c.473C>T	p.Thr158Met	Amir RE et al. (1999)
527	F	6y11m	c.880C>T	p.Arg294*	Cheadle JP et al. (2000)
532	F	2y	c.502C>T	p.Arg168*	Wan M et al. (1999)
537	F	1y1m	c.808C>T	p.Arg270*	Cheadle JP et al. (2000)
545	F	2y3m	c.473C>T	p.Thr158Met	Amir RE et al. (1999)
547	F	3y2m	c.674C>G	p.Pro225Arg	Cheadle JP et al. (2000)
550	F	31y9m	c.916C>T	p.Arg306Cys	Wan M et al. (1999)
551	F	4y11m	c.473C>T	p.Thr158Met	Amir RE et al. (1999)
569	F	2y7m	c.880C>T	p.Arg294*	Cheadle JP et al. (2000)
575	F	3y6m	c.763C>T	p.Arg255*	Amir RE et al. (1999)
577	F	5y6m	c.473C>T	p.Thr158Met	Amir RE et al. (1999)
580	F	5y4m	c.502C>T	p.Arg168*	Wan M et al. (1999)
584	F	1y9m	c.372G>C	p.Leu124Phe	Obata K et al. (2000)
603	F	3y5m	c.808C>T	p.Arg270*	Cheadle JP et al. (2000)
611	F	4y6m	c.502C>T	p.Arg168*	Wan M et al. (1999)
NM_004992.3(MECP2_i001):
*:y:year; m:month
